# Supplementary material for: Customizing EV-CATCHER to Purify Placental Extracellular Vesicles from Maternal Plasma to Detect Placental Pathologies
Source: Int J Mol Sci. 2024 May 7;25(10):5102. doi: 10.3390/ijms25105102 (PMC11121217; doi:10.3390/ijms25105102)
Supplement: Supplementary file 1 [file ijms-25-05102-s001.zip]

Archive with 1 entries (1 files):
- ijms-2942772-supplementary.xlsx
