# Supplementary material for: Customizing EV-CATCHER to Purify Placental Extracellular Vesicles from Maternal Plasma to Detect Placental Pathologies
Source: Int J Mol Sci. 2024 May 7;25(10):5102. doi: 10.3390/ijms25105102 (PMC11121217; doi:10.3390/ijms25105102)
Supplement: Supplementary file 1 [file ijms-25-05102-s001.zip › ijms-2942772-supplementary.xlsx]

## Sheet: Table 1
Table S1: Subject demographics
Subject ID	Age	Ethnicity	Gravidity	Parity	Gestational Age at Delivery (weeks)	Birthweight (grams)	Birthweight centile	Neonatal Sex	Previous C-section	Placental Location	Comorbidities
Previa-1	47	White	4	3	37+0	3175	76	Female	3	Anterior Previa	Asthma, GDM
Previa-2	31	White	3	2	33+2	2405	90	Female	1	Posterior Previa	None
Previa-3	31	Hispanic	3	2	36+2	3620	97	Female	1	Anterior Previa	DM1, Hypothyroidism
Previa-4	24	Hispanic	5	3	35+0	2595	70	Female	2	Posterior Previa	D&C x2, laproscopic cholecyctectomy
Previa-5	42	White Hispanic	7	2	34+1	2560	75	Male	1	Right Lateral Previa	Laparoscopic unilateral salpingectomy, diagnostic laparoscopy, D&C x 2
Previa-6	32	White Hispanic	1	1	37+3	2765	36	Female	0	Posterior Previa	None
Previa-7	37	White	6	3	37+0	3315	84	Female	2	Posterior Previa	ANA+
Previa-8	33	White	2	1	36+1	3566	96	Male	0	Anterior Previa	MVA, Appendectomy 8 years ago
Previa-9	37	White	3	2	30+2	1531	62	Male	0	Anterior Previa	Breast invasive ductal cell carcinoma, s/p mastectomy
Previa-10	20	Asian	3	0	36+2	2730	45	Male	0	Anterior Previa	Abortion x2
Previa-11	34	White	3	1	35+1	2356	46	Female	0	Anterior Previa	Appendectopmy, ectopic pregnancy
Previa-12	36	Asian	1	0	37+4	3480	85	Female	0	Posterior Previa	None
Previa-13	34	White	3	1	35+2	2520	58	Female	1	Posterior Previa	Infertility on Clomid
Previa-14	27	Hispanic	3	2	37+1	4014	99	Male	2	Anterior Previa	Anemia
Previa-15	30	White	2	0	35+4	2705	68	Female	0	Anterior Previa	SAB
Previa-16	33	White	2	1	35+6	2425	47	Male	1	Right Lateral Posterior Previa	Vaginal Bleeding
Percreta-1	43	White	3	2	33+6	2200	60	Female	2	Anterior Percreta	Hypothyroidism
Percreta-2	33	White	4	3	32+0	1974	79	Female	2	Left Lateral Posterior Percreta	Hyperthyroidism, MVP, Asthma
Percreta-3	38	White	11	9	34+3	2175	45	Female	1	Complete Anterior Posterior Percreta = Central	ITP
Percreta-4	40	White	5	4	34+3	2390	65	Female	4	Complete Anterior Posterior Percreta = Central	h/o abdominoplasty
Percreta-5	28	White Hispanic	2	1	34+2	2210	39	Male	1	Complete Anterior Posterior Percreta = Central	Short Cervix
Percreta-6	36	White	3	2	35+0	2370	51	Female	1	Anterior Percreta	PIH
Percreta-7	33	White	4	3	33+4	2550	84	Male	2	Anterior Percreta	RH Positive
Percreta-8	27	White	7	4	34+2	2365	66	Female	1	Anterior Previa-Percreta	D&C x2
Percreta-9	43	White	9	8	33+4	1850	33	Female	1	Anterior Previa-Percreta	D&C x2
Percreta-10	40	White	4	2	34+0	2585	79	Male	1	Anterior Percreta	D&C x1, Ectopic Pregnancy, Salpingectomy
Percreta-11	42	White	5	4	34+5	2230	32	Male	2	Anterior Previa-Percreta	h/o Abdominoplasty, Hypothyroidism
Percreta-12	36	White	4	3	28+3	1145	62	Female	3	Anterior Previa-Percreta	Hemophilia Carrier
Percreta-13	36	White Hispanic	4	2	34+6	2635	66	Male	3	Anterior Previa-Percreta	Left Dysplastic Kidney
Percreta-14	34	White Hispanic	4	2	34+2	2050	26	Male	2	Anterior Percreta	D&C x1
Percreta-15	43	White	16	14	32+3	1655	38	Female	1	Complete Anterior Posterior Lateral Percreta = Central	Hypothyroidism, Ectopic Pregnancy
Percreta-16	34	Asian	2	1	34+0	2005	38	Female	1	Complete Anterior Posterior Percreta = Central	None
